# Supplementary material for: Tirant Stealthily Invaded Natural Drosophila melanogaster Populations during the Last Century
Source: Mol Biol Evol. 2020 Nov 28;38(4):1482–97. doi: 10.1093/molbev/msaa308 (PMC8042734; doi:10.1093/molbev/msaa308)
Supplement: msaa308_Supplementary_Data [file msaa308_supplementary_data.zip]

Archive with 6 entries (6 files):
- biblio_invasion.bib
- Fig1_COMB_TElandscape_genome_piRNAs_Iso1_CantonS_v1_MODIFIED_deviaTE_Path0_05mm_nopiRNAs.png
- Fig2.png
- Fig3_PCA_GDL_and_labstrains_colors_somelabels_transformed_v2.png
- Fig4_piRNAs.png
- supplement_revised.pdf
