# Supplementary material for: Tirant Stealthily Invaded Natural Drosophila melanogaster Populations during the Last Century
Source: Mol Biol Evol. 2020 Nov 28;38(4):1482–97. doi: 10.1093/molbev/msaa308 (PMC8042734; doi:10.1093/molbev/msaa308)
Supplement: msaa308_Supplementary_Data [file msaa308_supplementary_data.zip › biblio_invasion.bib]

@article{Srivastav2017,
author = {Srivastav, Satyam P. and Kelleher, Erin S.},
journal = {G3{\&}{\#}58; Genes|Genomes|Genetics},
title = {{Paternal Induction of Hybrid Dysgenesis in Drosophila melanogasterIs Weakly Correlated with Both P-Element and hob Element Dosage}},
volume = {7},
year = {2017}
}


@article{Nguyen2015,
author = {Nguyen, Lam Tung and Schmidt, Heiko A. and {Von Haeseler}, Arndt and Minh, Bui Quang},
journal = {Molecular Biology and Evolution},
number = {1},
pages = {268--274},
pmid = {25371430},
title = {{IQ-TREE: A fast and effective stochastic algorithm for estimating maximum-likelihood phylogenies}},
volume = {32},
year = {2015}
}


@article{Kelleher2018,
author = {Kelleher, Erin and Jaweria, Jaweria and Akoma, Uchechukwu and Ortega, Lily and Tang, Wenpei},
journal = {PLOS Biology},
pages = {282541},
title = {{QTL mapping of natural variation reveals that the developmental regulator bruno reduces tolerance to P-element transposition in the Drosophila female germline}},
year = {2018}
}


@article{Chakraborty2020,
author = {Chakraborty, Mahul and Chang, Ching-Ho and Khost, Danielle and Vedanayagam, Jeffrey and Adrion, Jeffrey R and Liao, Yi and Montooth, Kristi L and Meiklejohn, Colin D and Larracuente, Amanda M and Emerson, J J},
journal = {bioRxiv},
mendeley-groups = {Transposable elements/Drosophila,Resources/LandmarkGenomesAndAnnotations},
title = {{Evolution of genome structure in the \textit{Drosophila simulans} species complex}},
year = {2020}
}


@article{Parhad2017,
author = {Parhad, Swapnil S. and Tu, Shikui and Weng, Zhiping and Theurkauf, William E.},
journal = {Developmental Cell},
number = {1},
pages = {60--70.e5},
pmid = {28919205},
publisher = {Elsevier Inc.},
title = {{Adaptive Evolution Leads to Cross-Species Incompatibility in the piRNA Transposon Silencing Machinery}},
volume = {43},
year = {2017}
}


@article{Wang2020,
author = {Wang, Luyang and Barbash, Daniel A. and Kelleher, Erin S.},
journal = {PLoS Genetics},
number = {6},
pages = {1--22},
pmid = {32525870},
title = {{Adaptive evolution among cytoplasmic piRNA proteins leads to decreased genomic autoimmunity}},
volume = {16},
year = {2020}
}


@article{LeThomas2014,
author = {{Le Thomas}, Adrien and Stuwe, Evelyn and Li, Sisi and Du, Jiamu and Marinov, Georgi and Rozhkov, Nikolay and Chen, Yung Chia Ariel and Luo, Yicheng and Sachidanandam, Ravi and Toth, Katalin Fejes and Patel, Dinshaw and Aravin, Alexei A.},
journal = {Genes and Development},
number = {15},
pages = {1667--1680},
pmid = {25085419},
title = {{Transgenerationally inherited piRNAs trigger piRNA biogenesis by changing the chromatin of piRNA clusters and inducing precursor processing}},
volume = {28},
year = {2014}
}


@article{Li2009pirna,
author = {Li, Chengjian and Vagin, Vasily V. and Lee, Soohyun and Xu, Jia and Ma, Shengmei and Xi, Hualin and Seitz, Herv{\'{e}} and Horwich, Michael D. and Syrzycka, Monika and Honda, Barry M. and Kittler, Ellen L W and Zapp, Maria L. and Klattenhoff, Carla and Schulz, Nadine and Theurkauf, William E. and Weng, Zhiping and Zamore, Phillip D.},
journal = {Cell},
number = {3},
pages = {509--521},
pmid = {19395009},
title = {{Collapse of Germline piRNAs in the Absence of Argonaute3 Reveals Somatic piRNAs in Flies}},
volume = {137},
year = {2009}
}


@article{Blumenstiel2019,
author = {Blumenstiel, Justin P},
journal = {Genes},
number = {5},
pages = {336},
title = {{Birth, School, Work, Death and Resurrection: The Life Stages and Dynamics of Transposable Element Proliferation}},
volume = {10},
year = {2019}
}


@article{Bergman2007,
author = {Bergman, Casey M and Bensasson, Douda},
journal = {Proceedings of the National Academy of Sciences of the United States of America},
number = {27},
pages = {11340--11345},
pmid = {17592135},
title = {{Recent LTR retrotransposon insertion contrasts with waves of non-LTR insertion since speciation in \textit{Drosophila melanogaster}.}},
volume = {104},
year = {2007}
}


@article{Srivastav2019,
author = {Srivastav, Satyam P. and Rahman, Reazur and Ma, Qicheng and Pierre, Jasmine and Bandyopadhyay, Saptaparni and Lau, Nelson C.},
journal = {eLife},
pages = {e49948},
title = {{Har-P, a short P-element variant, weaponizes P-transposase to severely impair \textit{Drosophila} development}},
volume = {26},
number = {6},
year = {2019}
}


@article{Yang2017,
author = {Yang, Peng and Wang, Yixuan and Macfarlan, Todd S.},
journal = {Trends Genet.},
number = {11},
pages = {871--881},
pmid = {28935117},
publisher = {Elsevier Ltd},
title = {{The Role of KRAB-ZFPs in Transposable Element Repression and Mammalian Evolution}},
volume = {33},
year = {2017}
}


@article{Pardue2011,
author = {Pardue, Mary Lou and DeBaryshe, P. G.},
journal = {Proceedings of the National Academy of Sciences of the United States of America},
number = {51},
pages = {20317--20324},
title = {{Retrotransposons that maintain chromosome ends}},
volume = {108},
year = {2011}
}
@article{SaintLeandre2020,
author = {Saint-Leandre, Bastien and Levine, Mia T.},
journal = {Trends in Genetics},
number = {4},
pages = {232--242},
pmid = {32155445},
publisher = {Elsevier Ltd},
title = {{The Telomere Paradox: Stable Genome Preservation with Rapidly Evolving Proteins}},
volume = {36},
year = {2020}
}


@article{Keller2007,
author = {Keller, Andreas},
issn = {0960-9822},
journal = {Current biology},
language = {English},
number = {3},
pages = {R77--81},
pmid = {17276902},
publisher = {Elsevier},
title = {{\textit{Drosophila melanogaster}'s history as a human commensal.}},
volume = {17},
year = {2007}
}


@article{Quinlan2010,
    author = {Quinlan, Aaron R. and Hall, Ira M.},
    title = "{BEDTools: a flexible suite of utilities for comparing genomic features}",
    journal = {Bioinformatics},
    volume = {26},
    number = {6},
    pages = {841-842},
    year = {2010},
    month = {01}
}


@article{Brizuela1994,
author = {Brizuela, B. J. and Elfring, L. and Ballard, J. and Tamkun, J. W. and Kennison, J. A.},
journal = {Genetics},
number = {3},
pages = {803--813},
pmid = {7916308},
title = {{Genetic analysis of the \textit{brahma} gene of \textit{Drosophila melanogaster} and polytene chromosome subdivisions 72AB}},
volume = {137},
year = {1994}
}


@article{MariOrdonez2013,
author = {Mar{\'{i}}-Ord{\'{o}}{\~{n}}ez, Arturo and Marchais, Antonin and Etcheverry, Mathilde and Martin, Antoine and Colot, Vincent and Voinnet, Olivier},
journal = {Nature genetics},
number = {9},
pages = {1029--1039},
pmid = {23852169},
title = {{Reconstructing \textit{de novo} silencing of an active plant retrotransposon.}},
volume = {45},
year = {2013}
}


@article{Bingham1982,
author = {Bingham, Paul M and Kidwell, Margaret G. and Rubin, Gerald M},
journal = {Cell},
number = {3},
pages = {995--1004},
pmid = {6295641},
title = {{The molecular basis of P-M hybrid dysgenesis: The role of the P element, a P-strain-specific transposon family}},
volume = {29},
year = {1982}
}


@article{Hickey1982,
author = {Hickey, D. A.},
journal = {Genetics},
number = {3-4},
pages = {519--531},
pmid = {6293914},
title = {{Selfish DNA: A sexually transmitted nuclear parasite}},
volume = {101},
year = {1982}
}


@article{Venner2009,
author = {Venner, Samuel and Feschotte, C{\'{e}}dric and Bi{\'{e}}mont, Christian},
journal = {Trends in Genetics},
number = {7},
pages = {317--323},
pmid = {19540613},
title = {{Dynamics of transposable elements: towards a community ecology of the genome}},
volume = {25},
year = {2009}
}


@article{Post2014,
author = {Post, Christina and Clark, Josef P and Sytnikova, Yuliya A and Chirn, Gung-wei and Lau, Nelson C},
journal = {{RNA}},
pages = {1977‐1986},
title = {{The capacity of target silencing by \textit{Drosophila} PIWI and piRNAs The capacity of target silencing by \textit{Drosophila} PIWI and piRNAs}},
volume = {20},
number = {12},
year = {2014}
}


@article{Kidwell1979,
author = {Kidwell, M. G. and Novy, J. B.},
journal = {Genetics},
number = {4},
pages = {1127--1140},
pmid = {17248943},
title = {{Hybrid dysgenesis in \textit{Drosophila melanogaster}: Sterility resulting from gonadal dysgenesis in the P-M system}},
volume = {92},
year = {1979}
}


@article{Goodier2016,
author = {Goodier, John L.},
journal = {Mobile DNA},
number = {16},
pmid = {27525044},
publisher = {Mobile DNA},
title = {{Restricting retrotransposons: A review}},
volume = {7},
year = {2016}
}


@article{Sandmeyer1990,
author = {Sandmeyer, S.},
journal = {Annual Review of Genetics},
number = {1},
pages = {491--518},
title = {{Integration Specificity Of Retrotransposons And Retroviruses}},
volume = {24},
year = {1990}
}


@article{Agis2001,
author = {Agis, M. and Schl{\"{o}}tterer, C.},
journal = {Molecular Ecology},
keywords = {Clines,Colonization,FST,Gene flow,Microsatellites,Population differentiation},
number = {5},
pages = {1197--1205},
title = {{Microsatellite variation in natural \textit{Drosophila melanogaster} populations from New South Wales (Australia) and Tasmania}},
volume = {10},
year = {2001}
}


@article{SerratoCapuchina2020,
author = {Serrato-Capuchina, Antonio and Wang, Jeremy and Earley, Eric and Peede, David and Isbell, Kristin and Matute,Daniel},
journal = {Genome Biology and Evolution},
title = {{Paternally inherited P -element copy number affects the magnitude of hybrid dysgenesis in \textit{Drosophila simulans} and \textit{D . melanogaster}}},
year = {2020},
pages = {808–826},
number = {6},
volume = {12},
}


@article{Li2009a,
author = {Li, Heng and Durbin, Richard},
journal = {Bioinformatics},
number = {14},
pages = {1754--1760},
publisher = {Oxford University Press},
title = {{Fast and accurate short read alignment with Burrows–Wheeler transform}},
volume = {25},
year = {2009}
}


@article{Li2009st,
author = {Li, Heng and Handsaker, Bob and Wysoker, Alec and Fennell, Tim and Ruan, Jue and Homer, Nils and Marth, Gabor and Abecasis, Goncalo and Durbin, Richard},
journal = {Bioinformatics},
number = {16},
pages = {2078--9},
pmid = {19505943},
title = {{The Sequence Alignment/Map format and SAMtools.}},
volume = {25},
year = {2009}
}


@article{Li2010,
author = {Li, Heng and Durbin, Richard},
doi = {10.1093/bioinformatics/btp698},
issn = {1367-4811},
journal = {Bioinformatics},
number = {5},
pages = {589--95},
pmid = {20080505},
title = {{Fast and accurate long-read alignment with Burrows-Wheeler transform.}},
volume = {26},
year = {2010}
}

@article{Peccoud2017,
author = {Peccoud, Jean and Loiseau, Vincent and Cordaux and Gilbert, Cl{\'{e}}ment},
journal = {PNAS},
volume = {114},
number = {18},
pages = {4721--4726},
title = {{Massive horizontal transfer of transposable elements in insects.}},
year = {2017}
}


@article{Kofler2015a,
author = {Kofler, Robert and Hill, Tom and Nolte, Viola and Betancourt, Andrea J and Schl{\"{o}}tterer, Christian},
journal = {Proceedings of the National Academy of Sciences of the United States of America},
number = {21},
pages = {6659--63},
pmid = {25964349},
title = {{The recent invasion of natural \textit{Drosophila simulans} populations by the P-element.}},
volume = {112},
year = {2015}
}


@article{Khurana2011,
author = {Khurana, Jaspreet S and Wang, Jie and Xu, Jia and Koppetsch, Birgit S and Thomson, Travis C and Nowosielska, Anetta and Li, Chengjian and Zamore, Phillip D and Weng, Zhiping and Theurkauf, William E},
journal = {Cell},
language = {English},
number = {7},
pages = {1551--63},
pmid = {22196730},
publisher = {Elsevier},
title = {{Adaptation to P element transposon invasion in \textit{Drosophila melanogaster}.}},
volume = {147},
year = {2011}
}


@article{Moon2018,
author = {Moon, Sungjin and Cassani, Madeline and Lin, Yu An and Wang, Lu and Dou, Kun and Zhang, ZZ Zhao},
journal = {Developmental Cell},
mendeley-groups = {Transposable elements/P-element},
number = {5},
pages = {660--671.e3},
publisher = {Elsevier Inc.},
title = {{A Robust Transposon-Endogenizing Response from Germline Stem Cells}},
volume = {47},
year = {2018}
}


@article{Wang2018,
author = {Wang, Lu and Dou, Kun and Moon, Sungjin and Tan, Frederick J and Zhang, Z Z Zhao and Wang, Lu and Dou, Kun and Moon, Sungjin and Tan, Frederick J and Zhang, Z Z Zhao},
journal = {Cell},
number = {5},
pages = {1082--1094},
publisher = {Elsevier Inc.},
title = {{Hijacking Oogenesis Enables Massive Propagation Article Hijacking Oogenesis Enables Massive Propagation of LINE and Retroviral Transposons}},
volume = {174},
year = {2018}
}


@article{Blumenstiel2011,
author = {Blumenstiel, Justin P.},
journal = {Trends in Genetics},number = {1},
pages = {23--31},
pmid = {21074888},
publisher = {Elsevier Ltd},
title = {{Evolutionary dynamics of transposable elements in a small RNA world}},
volume = {27},
year = {2011}
}


@article{Song1997,
author = {Song, S U and Kurkulos, M and Boeke, J D and Corces, V G},
journal = {Development},
number = {14},
pages = {2789--2798},
title = {{Infection of the germ line by retroviral particles produced in the follicle cells: a possible mechanism for the mobilization of the gypsy retroelement of \textit{Drosophila}.}},
volume = {124},
year = {1997}
}


@article{LeRouzic2005,
author = {{Le Rouzic}, Arnaud and Capy, Pierre},
journal = {Genetics},
number = {2},
pages = {1033--1043},
pmid = {15731520},
title = {{The first steps of transposable elements invasion: Parasitic strategy vs. genetic drift}},
volume = {169},
year = {2005}
}


@article{Engels1992,
author = {Engels, W R},
journal = {BioEssays},
number = {10},
pages = {681--686},
pmid = {1285420},
title = {{The origin of P elements in \textit{Drosophila melanogaster}.}},
volume = {14},
year = {1992}
}


@article{Vieira1999,
author = {Vieira, C and Lepetit, D and Dumont, S and Bi{\'{e}}mont, C},
journal = {Molecular biology and evolution},
number = {9},
pages = {1251--1255},
pmid = {10486980},
title = {{Wake up of transposable elements following \textit{Drosophila simulans} worldwide colonization.}},
volume = {16},
year = {1999}
}


@article{Bowen2001,
author = {Bowen, Nathan J. and McDonald, John F.},
journal = {Genome Research},
number = {9},
pages = {1527--1540},
title = {{\textit{Drosophila} euchromatic LTR retrotransposons are much younger than the host species in which they reside}},
volume = {11},
year = {2001}
}


@article{Clark2007,
author = {{\textit{Drosophila} 12 Genomes Consortium}},
issn = {1476-4687},
journal = {Nature},
number = {7167},
pages = {203--18},
pmid = {17994087},
title = {{Evolution of genes and genomes on the \textit{Drosophila} phylogeny.}},
volume = {450},
year = {2007}
}

@article{Czech2013,
author = {Czech, Benjamin and Preall, Jonathan B and McGinn, Jon and Hannon, Gregory J},
journal = {Molecular cell},
number = {5},
pages = {749--761},
pmid = {23665227},
title = {{A transcriptome-wide RNAi screen in the \textit{Drosophila} ovary reveals factors of the germline piRNA pathway.}},
volume = {50},
year = {2013}
}


@article{Malone2009,
author = {Malone, Colin D. and Brennecke, Julius and Dus, Monica and Stark, Alexander and McCombie, W. Richard and Sachidanandam, Ravi and Hannon, Gregory J.},
journal = {Cell},
number = {3},
pages = {522--535},
pmid = {19395010},
publisher = {Elsevier Ltd},
title = {{Specialized piRNA Pathways Act in Germline and Somatic Tissues of the \textit{Drosophila} Ovary}},
volume = {137},
year = {2009}
}

@article{Rogers2014,
author = {Rogers, Rebekah L and Cridland, Julie M and Shao, Ling and Hu, Tina T and Andolfatto, Peter and Thornton, Kevin R},
journal = {Molecular biology and evolution},
month = {jul},
number = {7},
pages = {1750--1766},
pmid = {24710518},
title = {{Landscape of standing variation for tandem duplications in \textit{Drosophila yakuba} and  \textit{Drosophila simulans}.}},
volume = {31},
year = {2014}
}


@article{Stewart2019,
author = {Stewart, Nicholas B and Rogers, Rebekah L},
journal = {PLOS Genetics},
month = {sep},
number = {9},
pages = {e1008314},
publisher = {Public Library of Science},
title = {{Chromosomal rearrangements as a source of new gene formation in \textit{Drosophila yakuba}}},
url = {https://doi.org/10.1371/journal.pgen.1008314},
volume = {15},
year = {2019}
}


@article{Gunawardane2007,
author = {Gunawardane, Lalith S and Saito, Kuniaki and Nishida, Kazumichi M and Miyoshi, Keita and Kawamura, Yoshinori and Nagami, Tomoko and Siomi, Haruhiko and Siomi, Mikiko C},
journal = {Science},
mendeley-groups = {Transposable elements/piRNA},
number = {5818},
pages = {1587--1590},
pmid = {17322028},
title = {{A slicer-mediated mechanism for repeat-associated siRNA 5' end formation in \textit{Drosophila}.}},
volume = {315},
year = {2007}
}

@article{Sienski2012,
author = {Sienski, Grzegorz and D{\"{o}}nertas, Derya and Brennecke, Julius},
journal = {Cell},
mendeley-groups = {Transposable elements/piRNA},
number = {5},
pages = {964--980},
pmid = {23159368},
title = {{Transcriptional silencing of transposons by Piwi and Maelstrom and its impact on chromatin state and gene expression}},
volume = {151},
year = {2012}
}

@article{LeThomas2013,
author = {{Le Thomas}, Adrien and Rogers, Alicia K. and Webster, Alexandre and Marinov, Georgi K. and Liao, Susan E. and Perkins, Edward M. and Hur, Junho K. and Aravin, Alexei A. and T\'oth, Katalin Fejes},
journal = {Genes Dev.},
number = {4},
pages = {390--399},
pmid = {23392610},
title = {{Piwi induces piRNA-guided transcriptional silencing and establishment of a repressive chromatin state}},
volume = {27},
year = {2013}
}

@article{Calvi1994,
author = {Calvi, B R and Gelbart, W M},
journal = {The EMBO Journal},
number = {7},
pages = {1636--44},
pmid = {8157003},
title = {{The basis for germline specificity of the hobo transposable element in \textit{Drosophila melanogaster}.}},
volume = {13},
year = {1994}
}


@article{Brennecke2007,
	Author = {Brennecke, Julius and Aravin, Alexei A and Stark, Alexander and Dus, Monica and Kellis, Manolis and Sachidanandam, Ravi and Hannon, Gregory J},
	Journal = {Cell},
	Number = {6},
	Pages = {1089--1103},
	Publisher = {Cell Press},
	Title = {{Discrete small RNA-generating loci as master regulators of transposon activity in \textit{Drosophila}}},
	Volume = {128},
	Year = {2007}}


@article {WierzSchwarz2020,
	author = {Wierzbicki, Filip and Schwarz, Florian and Cannalonga, Odontsetseg and Kofler, Robert},
	title = {Generating high quality assemblies for genomic analysis of transposable elements},
	year = {2020},
	doi = {10.1101/2020.03.27.011312},
	journal = {bioRxiv}
}


 

@article{Bonnivard2000,
author = {Bonnivard, Eric and Bazin, Claude and Denis, Beatrice and Higuet, Dominique},
journal = {Genetical Research},
number = {1},
pages = {13--23},
pmid = {10740917},
title = {{A scenario for the hobo transposable element invasion, deduced from the structure of natural populations of \textit{Drosophila melanogaster} using tandem TPE repeats}},
volume = {75},
year = {2000}
}


@article{Boussy1993,
author = {Boussy, I. A. and Charles, L. and Hamelin, M. H. and Periquet, G. and Shapiro, D. Y.},
journal = {Genetica},
number = {1},
pages = {1--10},
title = {{The occurrence of the transposable element pogo in \textit{Drosophila melanogaster}}},
volume = {88},
year = {1993}
}


@article{Pascua1991,
author = {Pascual, L and Periquet, G},
journal ={Molecular Biology and Evolution},
number = {3},
pages = {282--296},
title = {{Distribution of hobo transposable elements in natural populations of \textit{Drosophila melanogaster}.}},
volume = {8},
year = {1991}
}


@article{Periquet1994,
author = {Periquet, G. and Lemeunier, F. and Bigot, Y. and Hamelin, M. H. and Bazin, C. and Ladev{\`{e}}ze, V. and Eeken, J. and Galindo, M. I. and Pascual, L. and Boussy, I.},
journal = {Genetica},
number = {1-3},
pages = {79--90},
pmid = {7813919},
title = {{The evolutionary genetics of the hobo transposable element in the \textit{Drosophila melanogaster} complex}},
volume = {93},
year = {1994}
}


@article{Periquet1989,
author = {Periquet, Georges and Hamelin, Marie H. and Bigot, Yves and Lepissier, Antoine},
issn = {14209101},
journal = {Journal of Evolutionary Biology},
number = {3},
pages = {223--229},
title = {{Geographical and historical patterns of distribution of hobo elements in \textit{Drosophila melanogaster} populations}},
volume = {2},
year = {1989}
}


@article{Maruyama1991,
author = {Maruyama, Kyoko and Hartl, Daniel L},
journal = {Journal of Molecular Evolution},
number = {6},
pages = {514--524},
title = {{Evidence for interspecific transfer of the transposable element mariner between \textit{Drosophila} and \textit{Zaprionus}}},
volume = {33},
year = {1991}
}

@article{Mizrokhi1990,
author = {Mizrokhi, L J and Mazo, A M},
journal = {Proceedings of the National Academy of Sciences},
month = {dec},
number = {23},
pages = {9216--9220},
title = {{Evidence for horizontal transmission of the mobile element jockey between distant \textit{Drosophila} species.}},
volume = {87},
year = {1990}
}


@article{Terzian2000,
author = {Terzian, Christophe and Ferraz, Concepcion and Demaille, Jacques and Bucheton, Alain},
journal = {Molecular Biology and Evolution},
month = {jun},
number = {6},
pages = {908--914},
title = {{Evolution of the Gypsy Endogenous Retrovirus in the \textit{Drosophila melanogaster} Subgroup}},
volume = {17},
year = {2000}
}

@article{Lohe1995,
author = {Lohe, A R and Moriyama, E N and Lidholm, D A and Hartl, D L},
journal = {Molecular Biology and Evolution},
month = {jan},
number = {1},
pages = {62--72},
title = {{Horizontal transmission, vertical inactivation, and stochastic loss of mariner-like transposable elements.}},
volume = {12},
year = {1995}
}


@manual{RLanguage2012,
	Address = {Vienna, Austria},
	Author = {{R Core Team}},
	Note = {{ISBN} 3-900051-07-0},
	Organization = {R Foundation for Statistical Computing},
	Title = {R: A Language and Environment for Statistical Computing},
	Url = {http://www.R-project.org},
	Year = 2012,
	Bdsk-Url-1 = {http://www.R-project.org}}

@article{Orgel1980,
	Author = {Orgel, L E and Crick, F H},
	Journal = {Nature},
	Number = {5757},
	Pages = {604--607},
	Pmid = {7366731},
	Title = {{Selfish DNA: the ultimate parasite.}},
	Volume = {284},
	Year = {1980}}

@article{Schrider2018,
author = {Schrider, Daniel and Ayroles, Julien and Matute, Daniel and Kern, Andrew},
journal = {PLOS Genetics},
month = {04},
volume = {14},
number = {4},
pages = {170670},
title = {{Supervised machine learning reveals introgressed loci in the genomes of \textit{Drosophila simulans} and \textit{D. sechellia}}},
year = {2018}
}


@article{Lanno2019,
author = {Lanno, Stephen M. and Shimshak, Serena J. and Peyser, Rubye D. and Linde, Samuel C. and Coolon, Joseph D.},
journal = {Ecology and Evolution},
number = {4},
pages = {1922--1933},
title = {{Investigating the role of Osiris genes in \textit{Drosophila sechellia} larval resistance to a host plant toxin}},
volume = {9},
year = {2019}
}

@article{Rahman2015a,
author = {Rahman, Reazur and Chirn, Gung Wei and Kanodia, Abhay and Sytnikova, Yuliya A. and Brembs, Bj{\"{o}}rn and Bergman, Casey M. and Lau, Nelson C.},
doi = {10.1093/nar/gkv1193},
journal = {Nucleic Acids Research},
number = {22},
pages = {10655--10672},
pmid = {26578579},
title = {{Unique transposon landscapes are pervasive across \textit{Drosophila melanogaster} genomes}},
volume = {43},
year = {2015}
}

@article{Hoskins2015,
author = {Hoskins, Roger A and Carlson, Joseph W and Wan, Kenneth H and Park, Soo and Mendez, Ivonne and Galle, Samuel E and Booth, Benjamin W and Pfeiffer, Barret D and George, Reed A and Svirskas, Robert and others},
doi = {10.1101/gr.185579.114},
edition = {2015/01/14},
issn = {1549-5469},
journal = {Genome research},
language = {eng},
month = {mar},
number = {3},
pages = {445--458},
publisher = {Cold Spring Harbor Laboratory Press},
title = {{The Release 6 reference sequence of the \textit{Drosophila melanogaster} genome}},
volume = {25},
year = {2015}
}

%and Krzywinski, Martin and Schein, Jacqueline and Accardo, Maria Carmela and Damia, Elisabetta and Messina, Giovanni and M{\'{e}}ndez-Lago, Mar{\'{i}}a and de Pablos, Beatriz and Demakova, Olga V and Andreyeva, Evgeniya N and Boldyreva, Lidiya V and Marra, Marco and Carvalho, A Bernardo and Dimitri, Patrizio and Villasante, Alfredo and Zhimulev, Igor F and Rubin, Gerald M and Karpen, Gary H and Celniker, Susan E},

@article{Kofler2012b,
author = {Kofler, Robert and Betancourt, Andrea J. and Schl{\"{o}}tterer, Christian},
journal = {PLoS Genetics},
number = {1},
title = {{Sequencing of pooled DNA samples (Pool-Seq) uncovers complex dynamics of transposable element insertions in \textit{Drosophila melanogaster}}},
volume = {8},
year = {2012},
pages = {e1002487}
}

@article{Bartolome2002,
author = {Bartolom{\'{e}}, Carolina and Maside, Xulio and Charlesworth, Brian},
journal = {Molecular biology and evolution},
number = {6},
pages = {926--937},
title = {{On the abundance and distribution of transposable elements in the genome of \textit{Drosophila melanogaster}.}},
volume = {19},
year = {2002}
}

@article{Petrov2011,
	Author = {Petrov, Dmitri A and Fiston-Lavier, Anna-Sophie and Lipatov, Mikhail and Lenkov, Kapa and Gonz\'{a}lez, Josefa},
	Journal = {Molecular biology and evolution},
	Number = {5},
	Pages = {1633--44},
	Pmid = {21172826},
	Title = {{Population genomics of transposable elements in \textit{Drosophila melanogaster}.}},
	Volume = {28},
	Year = {2011}}


@article{Eanes1992,
author = {Eanes, W F and Wesley, C and Charlesworth, B},
journal = {Genetical research},
number = {1},
pages = {1--9},
title = {{Accumulation of P elements in minority inversions in natural populations of \textit{Drosophila melanogaster}.}},
volume = {59},
year = {1992}
}

@article{Sniegowski1994,
author = {Sniegowski, P D and Charlesworth, B},
journal = {Genetics},
number = {3},
pages = {815--827},
pmid = {8088526},
title = {{Transposable element numbers in cosmopolitan inversions from a natural population of  \textit{Drosophila melanogaster}.}},
volume = {137},
year = {1994}
}

@article{Bartolome2004,
	Author = {Bartolom{\'e}, Carolina and Maside, Xulio},
	Journal = {Genetical research},
	Number = {02},
	Pages = {91--100},
	Publisher = {Cambridge Univ Press},
	Title = {{The lack of recombination drives the fixation of transposable elements on the fourth chromosome of \textit{Drosophila melanogaster}}},
	Volume = {83},
	Year = {2004}}


@article{Riddle2011,
author = {Riddle, Nicole C. and Minoda, Aki and Kharchenko, Peter V. and Alekseyenko, Artyom A. and Schwartz, Yuri B. and Tolstorukov, Michael Y. and Gorchakov, Andrey A. and Jaffe, Jacob D. and Kennedy, Cameron and Linder-Basso, Daniela and others},
journal = {Genome Research},
number = {2},
pages = {147--163},
title = {{Plasticity in patterns of histone modifications and chromosomal proteins in \textit{Drosophila} heterochromatin}},
volume = {21},
year = {2011}
}
%and Peach, Sally E. and Shanower, Gregory and Zheng, Haiyan and Kuroda, Mitzi I. and Pirrotta, Vincenzo and Park, Peter J. and Elgin, Sarah C.R. and Karpen, Gary H.

@article{Garrigan2014,
author = {Garrigan, Daniel and Kingan, Sarah B. and Geneva, Anthony J. and Vedanayagam, Jeffrey P. and Presgraves, Daven C.},
journal = {Genome Biology and Evolution},
number = {9},
pages = {2444--2458},
title = {{Genome diversity and divergence in \textit{Drosophila mauritiana}: Multiple signatures of faster X evolution}},
volume = {6},
year = {2014}
}

@article{Miller2018,
author = {Miller, Danny E. and Staber, Cynthia and Zeitlinger, Julia and Hawley, R. Scott},
doi = {10.1534/g3.118.200160},
isbn = {0000000264},
journal = {G3; Genes|Genomes|Genetics},
number = {10},
pages = {3131--3141},
title = {{ Highly Contiguous Genome Assemblies of 15 \textit{Drosophila} Species Generated Using Nanopore Sequencing }},
url = {https://www.biorxiv.org/content/early/2018/02/18/267393},
volume = {8},
year = {2018}
}


@article{Hill2016,
author = {Hill, Tom and Schl{\"{o}}tterer, Christian and Betancourt, Andrea J.},
journal = {PLoS Genetics},
number = {3},
pages = {1--17},
pmid = {26982327},
title = {{Hybrid Dysgenesis in \textit{Drosophila simulans} Associated with a Rapid Invasion of the P-Element}},
volume = {12},
year = {2016}
}


@article{Turissini2015,
author = {Turissini, D. A. and Liu, G. and David, J. R. and Matute, Daniel R.},
journal = {Journal of Evolutionary Biology},
number = {3},
pages = {557--575},
title = {{The evolution of reproductive isolation in the \textit{Drosophila yakuba} complex of species}},
volume = {28},
year = {2015}
}

@article{Doolittle1980,
	Author = {Doolittle, W F and Sapienza, C},
	Journal = {Nature},
	Number = {5757},
	Pages = {601--603},
	Pmid = {6245369},
	Title = {{Selfish genes, the phenotype paradigm and genome evolution.}},
	Volume = {284},
	Year = {1980}}

@article{Engels1979,
author = {Engels, William R.},
journal = {Genetics Research},
number = {5-6},
pages = {407--424},
title = {{Hybrid dysgenesis in \textit{Drosophila melanogaster}: Rules of inheritance of female sterility}},
volume = {89},
year = {1979}
}


@article{Black1987,
author = {Black, Donald M and Jackson, Michael S and Kidwell, Margaret G and Dover, Gabriel A},
journal = {The EMBO Journal},
number = {13},
pages = {4125--4135},
pmid = {2832152},
title = {{KP elements repress P-induced hybrid dysgenesis in \textit{Drosophila melanogaster}}},
volume = {613},
year = {1987}
}


@article{Quesneville2005,
	Author = {Quesneville, Hadi and Bergman, Casey M and Andrieu, Olivier and Autard, Delphine and Nouaud, Danielle and Ashburner, Michael and Anxolab{\'{e}}h{\`{e}re}, Dominique},
	Journal = {PLoS computational biology},
	Number = {2},
	Pages = {166--175},
	year = {2005},
	Title = {{Combined evidence annotation of transposable elements in genome sequences.}},
	Volume = {1}
}

@article{Bucheton1986,
author = {Bucheton, Alain and Simonelig, Martine and Vaury, Chantal and Crozatier, Mich{\`{e}}le},
journal = {Nature},
number = {6080},
pages = {650--652},
title = {{Sequences similar to the I transposable element involved in I-R hybrid dysgenesis in \textit{D. melanogaster} occur in other \textit{Drosophila} species}},
volume = {322},
year = {1986}
}
@article{Bucheton1984b,
author = {Bucheton, A. and Paro, R. and Sang, H. M. and Pelisson, A. and Finnegan, D. J.},
journal = {Cell},
number = {1},
pages = {153--163},
pmid = {6088060},
title = {{The molecular basis of I-R hybrid Dysgenesis in \textit{Drosophila melanogaster}: Identification, cloning, and properties of the I factor}},
volume = {38},
year = {1984}
}

@book{maniatis1982molecular,
  title={Molecular cloning: a laboratory manual},
  author={Maniatis, Tom and Fritsch, Edward F and Sambrook, Joseph and others},
  volume={545},
  year={1982},
  publisher={Cold spring harbor laboratory Cold Spring Harbor, NY}
}

@article{Obbard2012,
author = {Obbard, Darren J and Maclennan, John and Kim, Kang-Wook and Rambaut, Andrew and O'Grady, Patrick M and Jiggins, Francis M},
journal = {Molecular Biology and Evolution},
number = {11},
pages = {3459--3473},
title = {{Estimating Divergence Dates and Substitution Rates in the \textit{Drosophila} Phylogeny}},
volume = {29},
year = {2012}
}


@article{Kapun2020,
    author = {Kapun, Martin and Barrón, Maite G and Staubach, Fabian and Obbard, Darren J and Wiberg, R Axel W and Vieira, Jorge and Goubert, Clément and Rota-Stabelli, Omar and Kankare, Maaria and Bogaerts-Márquez, María and others},
    title = "{Genomic Analysis of European \textit{Drosophila melanogaster} Populations Reveals Longitudinal Structure, Continent-Wide Selection, and Previously Unknown DNA Viruses}",
    journal = {Molecular Biology and Evolution},
    year = {2020},
    month = {05},
    volume = {37},
    number = {9},
    pages = {2661–2678}
}

@article{Schrempf2016,
author = {Schrempf, Dominik and Minh, Bui Quang and {De Maio}, Nicola and von Haeseler, Arndt and Kosiol, Carolin},
journal = {Journal of Theoretical Biology},
pages = {362--370},
pmid = {27480613},
publisher = {Elsevier},
title = {{Reversible polymorphism-aware phylogenetic models and their application to tree inference}},
url = {http://dx.doi.org/10.1016/j.jtbi.2016.07.042},
volume = {407},
year = {2016}
}


%and Waidele, Lena and Kozeretska, Iryna and Pasyukova, Elena and Loeschcke, Volker and Pascual, Marta and Vieira, Cristina P and Serga, Svitlana and Montchamp-Moreau, Catherine and Abbott, Jessica and Gibert, Patricia and Porcelli, Damiano and Posnien, Nico and Grath, Sonja and Sucena, Elio and Bergland, Alan and Guerreiro, Maria Pilar Garcia and Onder, Banu Sebnem and Argyridou, Eliza and Guio, Lain and Schou, Mads Fristrup and Deplancke, Bart and Vieira, Cristina and Ritchie, Michael G and Zwaan, Bas and Tauber, Eran and Orengo, Dorcas and Puerma, Eva and Aguade, Montserrat and Schmidt, Paul and Parsch, John and Betancourt, Andrea and Flatt, Thomas and Gonzalez, Josefa},


@article{Bergland2014,
author = {Bergland, Alan O. and Behrman, Emily L. and O'Brien, Katherine R. and Schmidt, Paul S. and Petrov, Dmitri A.},
doi = {10.1371/journal.pgen.1004775},
issn = {15537404},
journal = {PLoS Genetics},
mendeley-groups = {PhD Vetmed Vienna},
number = {11},
pmid = {25375361},
title = {{Genomic Evidence of Rapid and Stable Adaptive Oscillations over Seasonal Time Scales in \textit{Drosophila}}},
volume = {10},
year = {2014}
}

@article{Machado2019,
author = {Machado, Heather E. and Bergland, Alan O. and Taylor, Ryan and Tilk, Susanne and Behrman, Emily and Dyer, Kelly and Fabian, Daniel K. and Flatt, Thomas and Gonz{\'{a}}lez, Josefa and Karasov, Talia L. and others},
doi = {10.1101/337543},
journal = {bioRxiv},
mendeley-groups = {PhD Vetmed Vienna},
pages = {337543},
title = {{Broad geographic sampling reveals predictable, pervasive, and strong seasonal adaptation in \textit{Drosophila}}},
url = {https://www.biorxiv.org/content/10.1101/337543v3},
year = {2019}
}
% and Kozeretska, Iryna and Lazzaro, Brian P. and Merritt, Thomas JS and Pool, John E. and O'Brien, Katherine and Rajpurohit, Subhash and Roy, Paula R. and Schaeffer, Stephen W. and Serga, Svitlana and Schmidt, Paul and Petrov, Dmitri A.},

@article{Lack2015,
author = {Lack, Justin B and Cardeno, Charis M and Crepeau, Marc W and Taylor, William and Corbett-Detig, Russell B and Stevens, Kristian A and Langley, Charles H and Pool, John E},
doi = {10.1534/genetics.115.174664},
edition = {2015/01/27},
issn = {1943-2631},
journal = {Genetics},
month = {apr},
number = {4},
pages = {1229--1241},
publisher = {Genetics Society of America},
title = {{The \textit{Drosophila} genome nexus: a population genomic resource of 623 \textit{Drosophila melanogaster} genomes, including 197 from a single ancestral range population}},
url = {https://pubmed.ncbi.nlm.nih.gov/25631317 https://www.ncbi.nlm.nih.gov/pmc/articles/PMC4391556/},
volume = {199},
year = {2015}
}


@article{Jaksic2017a,
author = {Jak{\v{s}}i{\'{c}}, Ana Marija and Kofler, Robert and Schl{\"{o}}tterer, Christian},
journal = {Molecular Ecology},
number = {19},
pages = {5149--5159},
pmid = {28742942},
title = {{Regulation of transposable elements: Interplay between TE-encoded regulatory sequences and host-specific trans-acting factors in \textit{Drosophila melanogaster}}},
volume = {26},
year = {2017}
}


@article{King2012,
author = {King, Elizabeth G. and Merkes, Chris M. and McNeil, Casey L. and Hoofer, Steven R. and Sen, Saunak and Broman, Karl W. and Long, Anthony D. and Macdonald, Stuart J.},
journal = {Genome Research},
number = {8},
pages = {1558--1566},
title = {{Genetic dissection of a model complex trait using the \textit{Drosophila} Synthetic Population Resource}},
volume = {22},
year = {2012}
}


@article{Galindo1995,
author = {Galindo, M I and Ladev{\`{e}}ze, V and Lemeunier, F and Kalmes, R and Periquet, G and Pascual, L},
journal = {Molecular Biology and Evolution},
number = {5},
pages = {723--734},
title = {{Spread of the autonomous transposable element hobo in the genome of \textit{Drosophila melanogaster}.}},
volume = {12},
year = {1995}
}


@article{Ruebenbauer2008,
author = {Ruebenbauer, Agnieszka and Schlyter, Fredrik and Hansson, Bill S S. and L{\"{o}}fstedt, Christer and Larsson, Mattias C C.},
journal = {Current Biology},
number = {18},
pages = {1438--1443},
title = {{Genetic Variability and Robustness of Host Odor Preference in \textit{Drosophila melanogaster}}},
volume = {18},
year = {2008}
}


@article{Anxolabkh1988,
author = {Anxolab{\'{e}}h{\`{e}re}, D and Kidwell, Margaret G and Periquet, G},
journal = {Molecular Biology and Evolution},
pages = {252--269},
volume = {5},
number = {3},
pmid = {2838720},
title = {{Molecular characteristics of diverse populations are consistent with the hypothesis of a recent invasion of \textit{Drosophila melanogaster} by mobile P elements.}},
year = {1988}
}


@article{Ginzburg1984,
author = {Ginzburg, L. R. and Bingham, P. M. and Yoo, S.},
journal = {Genetics},
number = {2},
pages = {331--341},
title = {{On the theory of speciation induced by transposable elements}},
volume = {107},
year = {1984}
}


@article{Kidwell1983,
author = {Kidwell, M. G.},
journal = {Proceedings of the National Academy of Sciences of the United States of America},
number = {6},
pages = {1655--1659},
pmid = {6300863},
title = {{Evolution of hybrid dysgenesis determinants in \textit{Drosophila melanogaster}.}},
volume = {80},
year = {1983}
}

@article{Bucheton1995,
author = {Bucheton, Alain},
journal = {Trends in Genetics},
number = {9},
pages = {349--353},
title = {{The relationship between the flamenco gene and gypsy in \textit{Drosophila}: how to tame a retrovirus}},
volume = {11},
year = {1995}
}

@article{Luo2020,
author = {Luo, Shiqi and Zhang, Hong and Duan, Yuange and Yao, Xinmin and Clark, Andrew G. and Lu, Jian},
journal = {BMC Evolutionary Biology},
number = {1},
pages = {1--18},
pmid = {31992188},
publisher = {BMC Evolutionary Biology},
title = {{The evolutionary arms race between transposable elements and piRNAs in \textit{Drosophila melanogaster}}},
volume = {20},
year = {2020}
}


@article{Kotov2019,
author = {Kotov, Alexei A. and Adashev, Vladimir E. and Godneeva, Baira K. and Ninova, Maria and Shatskikh, Aleksei S. and Bazylev, Sergei S. and Aravin, Alexei A. and Olenina, Ludmila V.},
journal = {Nucleic Acids Research},
number = {8},
pages = {4255--4271},
publisher = {Oxford University Press},
title = {{PiRNA silencing contributes to interspecies hybrid sterility and reproductive isolation in \textit{Drosophila melanogaster}}},
volume = {47},
year = {2019}
}


@article{Chakraborty2019a,
author = {Chakraborty, Mahul and Emerson, J. J. and Macdonald, Stuart J. and Long, Anthony D.},
doi = {10.1038/s41467-019-12884-1},
issn = {20411723},
journal = {Nature Communications},
number = {1},
pages = {419275},
publisher = {Springer US},
title = {{Structural variants exhibit widespread allelic heterogeneity and shape variation in complex traits}},
volume = {10},
year = {2019}
}


@article{Kofler2019,
author = {Kofler, Robert},
journal = {Molecular Biology and Evolution},
keywords = {evolutionary dynamics,forward simulations,pirna clusters,population genetics,transposable elements,transposon invasions},
number = {7},
pages = {1457--1472},
title = {{Dynamics of Transposable Element Invasions with piRNA Clusters}},
volume = {36},
year = {2019}
}


@article{Kofler2016,
author = {Kofler, Robert and G{\'{o}}mez-S{\'{a}}nchez, Daniel and Schl{\"{o}}tterer, Christian},
journal = {Molecular Biology and Evolution},
number = {10},
pages = {2759--2764},
pmid = {27486221},
title = {{PoPoolationTE2: Comparative Population Genomics of Transposable Elements Using Pool-Seq}},
volume = {33},
year = {2016}
}


@misc{Smit2013,
    Author = {Smit, A. F. A. and Hubley, R. and Green, P.},
    Title = {{RepeatMasker Open-4.0}},
    Url = {http://www.repeatmasker.org},
    Year = {2013-2015},
    Bdsk-Url-1 = {http://www.repeatmasker.org}}


@article{Weilguny2019,
author = {Weilguny, Lukas and Kofler, Robert},
journal = {Molecular Ecology Resources},
number = {5},
pages = {1346--1354},
title = {{DeviaTE: Assembly-free analysis and visualization of mobile genetic element composition}},
volume = {19},
year = {2019}
}


@article{Bergland2016,
author = {Bergland, Alan O. and Tobler, Ray and Gonz{\'{a}}lez, Josefa and Schmidt, Paul and Petrov, Dmitri},
journal = {Molecular Ecology},
number = {5},
pages = {1157--1174},
pmid = {26547394},
title = {{Secondary contact and local adaptation contribute to genome-wide patterns of clinal variation in \textit{Drosophila melanogaster}}},
volume = {25},
year = {2016}
}


@article{Arguello2019,
author = {Arguello, J. Roman and Laurent, Stefan and Clark, Andrew G. and Gaut, Brandon},
journal = {Genome Biology and Evolution},
number = {3},
pages = {844--854},
title = {{Demographic History of the Human Commensal \textit{Drosophila melanogaster}}},
volume = {11},
year = {2019}
}


@article{Bucheton1992,
	Author = {Bucheton, A and Vaury, C and Chaboissier, M C and Abad, P and P\'{e}lisson, A and Simonelig, M},
	Journal = {Genetica},
	Number = {1-3},
	Pages = {175--90},
	Pmid = {1281801},
	Title = {{I elements and the \textit{Drosophila} genome.}},
	Volume = {86},
	Year = {1992}}


@article{bucheton1976,
	Author = {Bucheton, A and Lavige, JM and Picard, G and L'heritier, Ph},
	Journal = {Heredity},
	Number = {3},
	Pages = {305--314},
	Title = {Non-mendelian female sterility in \textit{Drosophila melanogaster}: quantitative variations in the efficiency of inducer and reactive strains},
	Volume = {36},
	Year = {1976}}


@article{Kaminker2002,
	Author = {Kaminker, Joshua S and Bergman, Casey M and Kronmiller, Brent and Carlson, Joseph and Svirskas, Robert and Patel, Sandeep and Frise, Erwin and Wheeler, David A and Lewis, Suzanna E and Rubin, Gerald M and Ashburner, Michael and Celniker, Susan E},
	Journal = {Genome biology},
	Number = {12},
	Title = {{The transposable elements of the \textit{Drosophila melanogaster} euchromatin: a genomics perspective.}},
	Volume = {3},
	Year = {2002}}


@article{Kidwell1977,
	Author = {Kidwell, Margaret G. and Kidwell, James F. and Sved, John A.},
	Journal = {Genetics},
	Number = {4},
	Pages = {813--833},
	Title = {{Hybrid dysgenesis in \textit{Drosophila melanogaster}: A syndrome of aberrant traits including mutations, sterility and male recombination}},
	Volume = {86},
	Year = {1977}}


@article{mackay2012,
	Author = {Mackay, Trudy FC and Richards, Stephen and Stone, Eric A and Barbadilla, Antonio and Ayroles, Julien F and Zhu, Dianhui and Casillas, S{\`o}nia and Han, Yi and Magwire, Michael M and Cridland, Julie M and others},
	Journal = {Nature},
	Number = {7384},
	Pages = {173--178},
	Title = {The \textit{Drosophila melanogaster} genetic reference panel},
	Volume = {482},
	Year = {2012}}


@article{Wicker2007,
	Author = {Wicker, Thomas and Sabot, Fran{\c{c}}ois and Hua-Van, Aur{\'e}lie and Bennetzen, Jeffrey L and Capy, Pierre and Chalhoub, Boulos and Flavell, Andrew and Leroy, Philippe and Morgante, Michele and Panaud, Olivier and others},
	Date-Added = {2014-12-29 15:59:59 +0000},
	Date-Modified = {2014-12-29 16:00:09 +0000},
	Journal = {Nature Reviews Genetics},
	Number = {12},
	Pages = {973--982},
	Publisher = {Nature Publishing Group},
	Title = {A unified classification system for eukaryotic transposable elements},
	Volume = {8},
	Year = {2007}}


@article{Bucheton1979b,
author = {Bucheton, A.},
journal = {Genetics},
number = {1},
pages = {131--142},
pmid = {121289},
title = {{Non-Mendelian female sterility in \textit{Drosophila melanogaster}: Influence of aging and thermic treatments. III. Cumulative effects induced by these factors}},
volume = {93},
year = {1979}
}


@article{Grenier2015,
author = {Grenier, Jennifer K. and {Roman Arguello}, J. and Moreira, Margarida Cardoso and Gottipati, Srikanth and Mohammed, Jaaved and Hackett, Sean R. and Boughton, Rachel and Greenberg, Anthony J. and Clark, Andrew G.},
journal = {G3: Genes, Genomes, Genetics},
number = {4},
pages = {593--603},
title = {{Global diversity lines-a five-continent reference panel of sequenced \textit{Drosophila melanogaster} strains}},
volume = {5},
year = {2015}
}


@article{Ruan2019a,
author = {Ruan, Jue and Li, Heng},
journal = {Nature Methods},
title = {{Fast and accurate long-read assembly with wtdbg2}},
url = {https://doi.org/10.1038/s41592-019-0669-3},
year = {2019}
}


@article{Daniels1990b,
author = {Daniels, S B and Peterson, K R and Strausbaugh, L D and Kidwell, M G and Chovnick, A},
journal = {Genetics},
number = {2},
pages = {339--355},
title = {{Evidence for horizontal transmission of the P transposable element between \textit{Drosophila} species}},
volume = {124},
year = {1990}
}


@article{Daniels1990a,
author = {Daniels, Stephen B and Chovnick, Arthur and Boussyy, Ian A},
journal = {Molecular Biology and Evolution},
number = {6},
pages = {589--606},
title = {{Distribution of hobo transposable elements in the genus \textit{Drosophila.}}},
volume = {7},
year = {1990}
}


@book{Lindsley1968,
author = {Lindsley, Dan H. and Grell, E. H.},
title = {Genetic variations of \textit{Drosophila melanogaster}.},
publisher = {Carnegie Institute of Washington Publication},
year = {1968},
isbn = {0099-4936}
}


@article{Thurmond2019,
author = {Thurmond, Jim and Goodman, Joshua L. and Strelets, Victor B. and Attrill, Helen and Gramates, L. Sian and Marygold, Steven J. and Matthews, Beverley B. and Millburn, Gillian and Antonazzo, Giulia and Trovisco, Vitor and Kaufman, Thomas C. and Calvi, Brian R. and Perrimon, Norbert and Gelbart, Susan Russo and Agapite, Julie and Broll, Kris and Crosby, Lynn and {Dos Santos}, Gilberto and Emmert, David and Falls, Kathleen and Jenkins, Victoria and Sutherland, Carol and Tabone, Christopher and Zhou, Pinglei and Zytkovicz, Mark and Brown, Nick and Garapati, Phani and Holmes, Alex and Larkin, Aoife and Pilgrim, Clare and Urbano, Pepe and Czoch, Bryon and Cripps, Richard and Baker, Phillip},
journal = {Nucleic Acids Research},
number = {D1},
pages = {D759--D765},
pmid = {30364959},
publisher = {Oxford University Press},
title = {{FlyBase 2.0: The next generation}},
volume = {47},
year = {2019}
}


@article{Yannopoulos1987b,
author = {Yannopoulos, George and Stamatis, Nikos and Monastirioti, Maria and Hatzopoulos, Polydefkis and Louis, Christos},
journal = {Cell},
number = {4},
pages = {487--495},
pmid = {3032457},
title = {{hobo is responsible for the induction of hybrid dysgenesis by strains of \textit{Drosophila melanogaster} bearing the male recombination factor 23.5MRF}},
volume = {49},
year = {1987}
}


@article{Blackman1987b,
author = {Blackman, Ronald K. and Grimaila, Raymond and Macy, M. and Koehler, D. and Gelbart, William M.},
journal = {Cell},
number = {4},
pages = {497--505},
pmid = {3032458},
title = {{Mobilization of hobo elements residing within the decapentaplegic gene complex: Suggestion of a new hybrid dysgenesis system in \textit{Drosophila melanogaster}}},
volume = {49},
year = {1987}
}


@article{Brennecke2008,
	Author = {Brennecke, Julius and Malone, Colin D and Aravin, Alexei A and Sachidanandam, Ravi and Stark, Alexander and Hannon, Gregory J},
	Date-Added = {2015-06-09 11:39:04 +0000},
	Date-Modified = {2015-11-26 09:04:32 +0000},
	Journal = {Science},
	Number = {5906},
	Pages = {1387--1392},
	Publisher = {American Association for the Advancement of Science},
	Title = {An epigenetic role for maternally inherited {piRNAs} in transposon silencing},
	Volume = {322},
	Year = {2008}}


@article{Silva2004,
author = {Silva, Joana C and Loreto, Elgion L and Clark, Jonathan B},
journal = {Curr Issues Mol Biol},
pages = {57--72},
volume = {6},
number = {1},
title = {{Factors that affect the horizontal transfer of transposable elements}},
year = {2004}
}


@article{Begun1995,
author = {Begun, D. J. and Aquadro, C. F.},
journal = {Genetics},
number = {3},
pages = {1019--1032},
title = {{Molecular variation at the vermilion locus in geographically diverse populations of \textit{Drosophila melanogaster} and \textit{D. simulans}}},
volume = {140},
year = {1995}
}


@article{Silva2000a,
author = {Silva, Joana C. and Kidwell, Margaret G.},
doi = {10.1093/oxfordjournals.molbev.a026253},
isbn = {0737-4038 (Print)$\backslash$r0737-4038 (Linking)},
issn = {07374038},
journal = {Molecular Biology and Evolution},
number = {10},
pages = {1542--1557},
pmid = {11018160},
title = {{Horizontal transfer and selection in the evolution of P elements}},
volume = {17},
year = {2000}
}


@article{Akkouche2013,
author = {Akkouche, Abdou and Grentzinger, Thomas and Fablet, Marie and Armenise, Claudia and Burlet, Nelly and Braman, Virginie and Chambeyron, S{\'{e}}verine and Vieira, Cristina},
journal = {EMBO Reports},
number = {5},
pages = {458--464},
pmid = {23559065},
title = {{Maternally deposited germline piRNAs silence the tirant retrotransposon in somatic cells}},
volume = {14},
year = {2013}
}


@article{Kidwell1988,
author = {Kidwell, M. G. and Kimura, K. and Black, D. M.},
journal = {Genetics},
number = {4},
pages = {815--828},
title = {{Evolution of hybrid dysgenesis potential following P element contamination in \textit{Drosophila melanogaster}.}},
volume = {119},
year = {1988}
}


@incollection{parsons1981,
  author = {Parsons, P.A. and Stanley, S.M.},
  title = {{Special ecological studies-domesticated and widespread species}},
  pages = {349-393},
  booktitle = {{The genetics and biology of \textit{Drosophila}}},
  editor = {Ashburner, M. and Carson, L.H. and Thompson, J.H. Jr.},
  publisher = {{Academic Press}},
  year = {1981},
  volume = {3c},
  address = {Oxford},
}


@incollection{bock1981,
  author = {Bock, I.R. and Parsons, P.A.},
  title = {{Species of Australia and New Zealand}},
  pages = {349-393},
  booktitle = {{The genetics and biology of \textit{Drosophila}}},
  editor = {Ashburner, M. and Carson, L.H. and Thompson, J.H. Jr.},
  publisher = {{Academic Press}},
  year = {1981},
  volume = {3a},
  address = {Oxford},
}


@article{Lemeunier1976,
author = {Lemeunier, Francoise and Ashburner, Michael and Thoday, John Marion},
journal = {Proceedings of the Royal Society of London. Series B. Biological Sciences},
month = {5},
number = {1112},
pages = {275--294},
publisher = {Royal Society},
title = {{Relationships within the \textit{melanogaster} species subgroup of the genus \textit{Drosophila} (\textit{Sophophora}) - II. Phylogenetic relationships between six species based upon polytene chromosome banding sequences}},
volume = {193},
year = {1976}
}


@article{Sanchez2005,
author = {S{\'{a}}nchez-Gracia, Alejandro and Maside, Xulio and Charlesworth, Brian},
journal = {Trends in genetics},
number = {4},
pages = {200--203},
title = {{High rate of horizontal transfer of transposable elements in \textit{Drosophila}}},
volume = {21},
year = {2005}
}


@article{Wallau2016,
author = {Wallau, Gabriel Luz and Capy, Pierre and Loreto, Elgion and Rouzic, Arnaud Le and Hua-Van, Auŕelie},
doi = {10.1093/molbev/msv341},
issn = {15371719},
journal = {Molecular Biology and Evolution},
number = {4},
pages = {1094--1109},
title = {{VHICA, a New method to discriminate between vertical and horizontal transposon transfer: Application to the mariner family within \textit{Drosophila}}},
volume = {33},
year = {2016}
}

@article{Modolo2014,
author = {Modolo, Laurent and Picard, Franck and Lerat, Emmanuelle},
doi = {10.1093/gbe/evu026},
file = {:Users/fschwarz/Downloads/evu026.pdf:pdf},
issn = {17596653},
journal = {Genome Biology and Evolution},
number = {2},
pages = {416--432},
title = {{A new genome-wide method to track horizontally transferred sequences: Application to \textit{Drosophila}}},
volume = {6},
year = {2014}
}


@article{Fablet2019,
author = {Fablet, Marie and Jacquet, Angelo and Rebollo, Rita and Haudry, Annabelle and Rey, Carine and Salces-, Judit and Bajad, Prajakta and Burlet, Nelly and Jantsch, Michael F and Vieira, Cristina and Bernard, Claude and Biology, Cell},
doi = {10.1534/g3.118.200789},
title = {{Dynamic Interactions Between The Genome And An Endogenous Retrovirus : Tirant In \textit{Drosophila simulans} Wild-Type Strains}},
year = {2019}
}

@article{Akkouche2012,
author = {Akkouche, A. and Rebollo, R. and Burlet, N. and Esnault, C. and Martinez, S. and Viginier, B. and Terzian, C. and Vieira, C. and Fablet, M.},
doi = {10.1128/JVI.07146-11},
file = {:Users/fschwarz/Downloads/zjv3675.pdf:pdf},
issn = {0022-538X},
journal = {Journal of Virology},
number = {7},
pages = {3675--3681},
pmid = {22278247},
title = {{tirant, a Newly Discovered Active Endogenous Retrovirus in \textit{Drosophila simulans}}},
url = {http://jvi.asm.org/cgi/doi/10.1128/JVI.07146-11},
volume = {86},
year = {2012}
}

@article{Picard1972b,
author = {Picard, G. and Bucheton, A. and Lavise, J.M. and Fleuriet, A and Bregliano, J.C. and Heritier, Ph. L},
journal = {Dros. Inf. Serv.},
number = {45},
title = {{Further data on non-Mendelian female sterility in \textit{D. melanogaster}.}},
volume = {49},
year = {1972}
}


@article{Kalmykova2014,
author = {Kalmykova, Alla and Olovnikov, Ivan and Shpiz, Sergey and Ryazansky, Sergei and Abramov, Yuri},
doi = {10.1371/journal.pgen.1004138},
journal = {PLoS Genetics},
number = {2},
pages = {e1004138},
title = {{Euchromatic Transposon Insertions Trigger Production of Novel Pi- and Endo-siRNAs at the Target Sites in the \textit{Drosophila} Germline}},
volume = {10},
year = {2014}
}

@article{Fablet2009,
author = {Fablet, Marie and Lerat, Emmanuelle and Rebollo, Rita and Horard, B{\`{e}}atrice and Burlet, Nelly and Martinez, Sonia and Brasset, {\`{E}}milie and Gilson, Eric and Vaury, Chantal and Vieira, Cristina},
journal = {The FASEB Journal},
number = {5},
pages = {1482--1489},
title = {{ Genomic environment influences the dynamics of the tirant LTR retrotransposon in \textit{Drosophila}}},
volume = {23},
year = {2009}
}

@article{Kofler2011,
author = {Kofler, Robert and Pandey, Ram Vinay and Schl{\"{o}}tterer, Christian},
journal = {Bioinformatics},
number = {24},
pages = {3435--3436},
title = {{PoPoolation2: Identifying differentiation between populations using sequencing of pooled DNA samples (Pool-Seq)}},
volume = {27},
year = {2011}
}


@article{Kofler2018,
author = {Kofler, Robert and Senti, Kirsten-Andre and Nolte, Viola and Tobler, Ray and Schlotterer, Christian},
journal = {Genome research},
month = {jun},
number = {6},
pages = {824--835},
pmid = {29712752},
title = {{Molecular dissection of a natural transposable element invasion.}},
volume = {28},
year = {2018}
}
@article{Kofler2015,
author = {Kofler, Robert and Nolte, Viola and Schl{\"{o}}tterer, Christian},
journal = {PLoS Genetics},
number = {7},
pages = {1--21},
pmid = {26186437},
title = {{Tempo and Mode of Transposable Element Activity in \textit{Drosophila}}},
volume = {11},
year = {2015}
}


@article{Liu2014,
author = {Liu, Jixia and Schnakenberg, Sandra L. and Xing, Jinchuan and Chen, Kevin C. and Song, Jimin and Ha, Hongseok},
doi = {10.1093/gbe/evu217},
journal = {Genome Biology and Evolution},
number = {10},
pages = {2786--2798},
title = {{Variation in piRNA and Transposable Element Content in Strains of \textit{Drosophila melanogaster}}},
volume = {6},
year = {2014}
}

@article{Rozhkov2013,
author = {Rozhkov, Nikolay V and Hammell, Molly and Hannon, Gregory J},
journal = {Genes {\&} development},
number = {4},
pages = {400--412},
pmid = {23392609},
title = {{Multiple roles for Piwi in silencing \textit{Drosophila} transposons.}},
volume = {27},
year = {2013}
}


@article{Barckmann2018,
author = {Barckmann, Bridlin and El-Barouk, Marianne and P{\'{e}}lisson, Alain and Mugat, Bruno and Li, Blaise and Franckhauser, C{\'{e}}line and {Fiston Lavier}, Anna-Sophie and Mirouze, Marie and Fablet, Marie and Chambeyron, S{\'{e}}verine},
journal = {Nucleic Acids Research},
pages = {1--13},
volume = {46},
number = {18},
title = {{The somatic piRNA pathway controls germline transposition over generations}},
year = {2018}
}

@article{Terzian2001,
author = {Terzian, Christophe and P{\'{e}}lisson, Alain and Bucheton, Alain},
journal = {BMC Evolutionary Biology},
title = {{Evolution and phylogeny of insect endogenous retroviruses}},
volume = {1},
number = {3},
year = {2001}
}

@article{Cooper2019,
author = {Cooper, Jacob C and Guo, Ping and Bladen, Jackson and Phadnis, Nitin},
doi = {10.1101/590588},
journal = {bioRxiv},
month = {jan},
pages = {590588},
title = {{A triple-hybrid cross reveals a new hybrid incompatibility locus between \textit{D. melanogaster} and \textit{D. sechellia}}},
url = {http://biorxiv.org/content/early/2019/04/04/590588.abstract},
year = {2019}
}

@article{Nefedova2012,
author = {Nefedova, L. N. and Urusov, F. A. and Romanova, N. I. and Shmel'kova, A. O. and Kim, A. I.},
journal = {Genetika},
number = {11},
pages = {1271--1279},
title = {{Study of the transcriptional and transpositional activities of the Tirant retrotransposon in \textit{Drosophila melanogaster} strains mutant for the flamenco locus.}},
volume = {48},
year = {2012}
}


@article{Garrigan2012,
author = {Garrigan, Daniel and Kingan, Sarah B. and Geneva, Anthony J. and Andolfatto, Peter and Clark, Andrew G. and Thornton, Kevin R. and Presgraves, Daven C.},
doi = {10.1101/gr.130922.111},
journal = {Genome Research},
number = {8},
pages = {1499--1511},
pmid = {22534282},
title = {{Genome sequencing reveals complex speciation in the \textit{Drosophila simulans} clade}},
volume = {22},
year = {2012}
}


@article{Meany2019,
author = {Meany, Megan K and Conner, William R and Richter, Sophia V and Bailey, Jessica A and Turelli, Michael and Cooper, Brandon S},
doi = {10.1111/evo.13745},
journal = {Evolution},
month = {jun},
number = {6},
pages = {1278--1295},
publisher = {John Wiley {\&} Sons, Ltd},
title = {{Loss of cytoplasmic incompatibility and minimal fecundity effects explain relatively low Wolbachia frequencies in \textit{Drosophila mauritiana}}},
url = {https://doi.org/10.1111/evo.13745},
volume = {73},
year = {2019}
}


@article{Melvin2018,
author = {Melvin, Richard G and Lamichane, Nicole and Havula, Essi and Kokki, Krista and Soeder, Charles and Jones, Corbin D and Hietakangas, Ville},
doi = {10.7554/eLife.40841},
editor = {Wittkopp, Patricia J},
journal = {eLife},
pages = {e40841},
publisher = {eLife Sciences Publications, Ltd},
title = {{Natural variation in sugar tolerance associates with changes in signaling and mitochondrial ribosome biogenesis}},
url = {https://doi.org/10.7554/eLife.40841},
volume = {7},
year = {2018}
}

@article{Kang2019,
author = {Kang, Lin and Rashkovetsky, Eugenia and Michalak, Katarzyna and Garner, Harold R and Mahaney, James E and Rzigalinski, Beverly A and Korol, Abraham and Nevo, Eviatar and Michalak, Pawel},
journal = {Proceedings of the National Academy of Sciences},
month = {jun},
number = {24},
pages = {11839 -- 11844},
title = {{Genomic divergence and adaptive convergence in \textit{Drosophila simulans} from Evolution Canyon, Israel}},
volume = {116},
year = {2019}
}
@article{Senti2015,
author = {Senti, Kirsten-Andr{\'{e}} and Jurczak, Daniel and Sachidanandam, Ravi and Brennecke, Julius},
journal = {Genes {\&} Development },
number = {16 },
pages = {1747--1762},
title = {{piRNA-guided slicing of transposon transcripts enforces their transcriptional silencing via specifying the nuclear piRNA repertoire}},
volume = {29 },
year = {2015}
}


@article{Mugnier2008,
author = {Mugnier, Nathalie and Gueguen, Laurent and Vieira, Cristina and Bi{\'{e}}mont, Christian},
doi = {10.1016/j.gene.2008.01.010},
file = {:Users/fschwarz/Downloads/1-s2.0-S0378111908000309-main.pdf:pdf},
isbn = {0378-1119 (Print)},
issn = {03781119},
journal = {Gene},
number = {1-2},
pages = {87--93},
pmid = {18281162},
title = {{The heterochromatic copies of the LTR retrotransposons as a record of the genomic events that have shaped the \textit{Drosophila melanogaster} genome}},
volume = {411},
year = {2008}
}

@article{Viggiano1997,
author = {Viggiano, Luigi and Caggese, Corrado and Barsanti, Paolo and Caizzi, Ruggiero},
doi = {10.1016/S0378-1119(97)00217-5},
isbn = {0378-1119 (Print)},
issn = {03781119},
journal = {Gene},
number = {1-2},
pages = {29--35},
pmid = {9332347},
title = {{Cloning and characterization of a copy of Tirant transposable element in \textit{Drosophila melanogaster}}},
volume = {197},
year = {1997}
}

@article{Marsano2000,
author = {Marsano, Ren{\`{e}} Massimiliano and Moschetti, Roberta and Caggese, Corrado and Lanave, Cecilia and Barsanti, Paolo and Caizzi, Ruggiero},
journal = {Gene},
number = {1-2},
pages = {87--95},
pmid = {10773447},
title = {{The complete Tirant transposable element in \textit{Drososphila melanogaster} shows a structural relationship with retrovirus-like retrotransposons}},
volume = {247},
year = {2000}
}

@article{Molto1996,
author = {Molt{\'{o}}, M D and Paricio, N and L{\'{o}}pez-Preciado, M a and Semeshin, V F and Mart{\'{i}}nez-Sebasti{\'{a}}n, M J},
isbn = {0022-2844 (Print)$\backslash$r0022-2844 (Linking)},
issn = {0022-2844},
journal = {Journal of molecular evolution},
number = {3},
pages = {369--75},
pmid = {8661998},
title = {{Tirant: a new retrotransposon-like element in \textit{Drosophila melanogaster}.}},
url = {http://www.ncbi.nlm.nih.gov/pubmed/8661998},
volume = {42},
year = {1996}
}

@article{Canizares2000,
author = {Ca{\~{n}}izares, J and Grau, M and Paricio, N and Molt{\'{o}}, M D},
isbn = {0831-2796 (Print)$\backslash$r0831-2796 (Linking)},
issn = {08312796},
journal = {Genome},
number = {1},
pages = {9--14},
pmid = {10701107},
title = {{Tirant is a new member of the gypsy family of retrotransposons in \textit{Drosophila melanogaster}.}},
volume = {43},
year = {2000}
}

@article{Lewis2018,
author = {Lewis, Samuel H. and Quarles, Kaycee A. and Yang, Yujing and Tanguy, Melanie and Fr{\'{e}}zal, Lise and Smith, Stephen A. and Sharma, Prashant P. and Cordaux, Richard and Gilbert, Cl{\'{e}}ment and Giraud, Isabelle and Collins, David H. and Zamore, Phillip D. and Miska, Eric A. and Sarkies, Peter and Jiggins, Francis M.},
doi = {10.1038/s41559-017-0403-4},
issn = {2397334X},
journal = {Nature Ecology and Evolution},
number = {1},
pages = {174--181},
publisher = {Springer US},
title = {{Pan-arthropod analysis reveals somatic piRNAs as an ancestral defence against transposable elements}},
url = {http://dx.doi.org/10.1038/s41559-017-0403-4},
volume = {2},
year = {2018}
}

@article{Fablet2007,
author = {Fablet, Marie and Souames, S{\'{e}}mi and Bi{\'{e}}mont, Christian and Vieira, Cristina},
doi = {10.1007/s00239-006-0108-9},
isbn = {0023900601},
issn = {00222844},
journal = {Journal of Molecular Evolution},
number = {4},
pages = {438--447},
title = {{Evolutionary pathways of the tirant LTR retrotransposon in the \textit{Drosophila melanogaster} subgroup of species}},
volume = {64},
year = {2007}
}

@article{Loreto2008a,
author = {Loreto, Elgion L and Carareto, C M A and Capy, P},
doi = {10.1038/sj.hdy.6801094},
isbn = {1365-2540 (Electronic)},
issn = {0018-067X},
journal = {Heredity},
number = {6},
pages = {545--554},
pmid = {18431403},
title = {{Revisiting horizontal transfer of transposable elements in \textit{Drosophila}}},
url = {http://www.nature.com/doifinder/10.1038/sj.hdy.6801094},
volume = {100},
year = {2008}
}

@article{Fablet2006,
author = {Fablet, Marie and McDonald, John F. and Bi{\'{e}}mont, Christian and Vieira, Cristina},
journal = {Gene},
number = {1-2},
pages = {54--62},
pmid = {16626897},
title = {{Ongoing loss of the tirant transposable element in natural populations of \textit{Drosophila simulans}}},
volume = {375},
year = {2006}
}


@article{Biemont2010,
author = {Bi{\'{e}}mont, Christian},
journal = {Genetics},
number = {4},
pages = {1085--1093},
title = {{A brief history of the status of transposable elements: From junk DNA to major players in evolution}},
volume = {186},
year = {2010}
}


@article{Simmons1992,
author = {Simmons, Gail M},
journal = {Molecular Biology and Evolution},
number = {6},
pages = {1050--1060},
title = {{Horizontal transfer of hobo transposable elements within the \textit{Drosophila melanogaster} species complex: evidence from DNA sequencing.}},
volume = {9},
year = {1992}
}


@article{Bartolome2009,
author = {Bartolom{\'{e}}, Carolina and Bello, Xabier and Maside, Xulio},
doi = {10.1186/gb-2009-10-2-r22},
issn = {14747596},
journal = {Genome Biology},
number = {2},
title = {{Widespread evidence for horizontal transfer of transposable elements across \textit{Drosophila} genomes}},
volume = {10},
year = {2009}
}


@article{Lerat2011,
author = {Lerat, Emmanuelle and Burlet, Nelly and Bi{\'{e}}mont, Christian and Vieira, Cristina},
doi = {10.1016/j.gene.2010.11.009},
issn = {03781119},
journal = {Gene},
number = {2},
pages = {100--109},
publisher = {Elsevier B.V.},
title = {{Comparative analysis of transposable elements in the \textit{melanogaster} subgroup sequenced genomes}},
volume = {473},
year = {2011}
}


@article{Bargues2017a,
author = {Bargues, Nicolas and Lerat, Emmanuelle},
doi = {10.1186/s13100-017-0090-3},
issn = {17598753},
journal = {Mobile DNA},
number = {1},
pages = {1--15},
pmid = {28465726},
publisher = {Mobile DNA},
title = {{Evolutionary history of LTR-retrotransposons among 20 \textit{Drosophila} species}},
volume = {8},
year = {2017}
}


@article{cutadapt,
	author = {Marcel Martin},
	title = {Cutadapt removes adapter sequences from high-throughput sequencing reads},
	journal = {EMBnet.journal},
	volume = {17},
	number = {1},
	year = {2011},
	issn = {2226-6089},
	pages = {10--12},
	doi = {10.14806/ej.17.1.200}
}
